# Supplementary material for: Ultrasound-Guided Access Reduces Vascular Complications in Patients Undergoing Catheter Ablation for Cardiac Arrhythmias
Source: J Clin Med. 2022 Nov 15;11(22):6766. doi: 10.3390/jcm11226766 (PMC9696936; doi:10.3390/jcm11226766)
Supplement: Supplementary file 1 [file jcm-11-06766-s001.zip]

Archive with 1 entries (1 files):
- jcm-1981212-supplementary.pdf
